# Supplementary material for: Traditional Chinese Medicine for Topical Treatment of Skeletal Muscle Injury
Source: Pharmaceuticals (Basel). 2023 Aug 12;16(8):1144. doi: 10.3390/ph16081144 (PMC10457816; doi:10.3390/ph16081144)
Supplement: Supplementary file 1 [file pharmaceuticals-16-01144-s001.zip]

Archive with 1 entries (1 files):
- pharmaceuticals-2504739-supplementary.pdf
